# Supplementary material for: Research on urban resilience assessment and driving forces based on Production-Living-Ecological Spaces: A case study of the Three Gorges Reservoir Area in China
Source: PLoS One. 2025 Jul 1;20(7):e0326770. doi: 10.1371/journal.pone.0326770 (PMC12212500; doi:10.1371/journal.pone.0326770)
Supplement: S1 Table — (XLSX) [file pone.0326770.s001.xlsx]

## Sheet: Sheet1
Categories	Factors	Data Sources	Time (Year)
Land use data	remote sensing monitoring data of land use/cover	http://www.resdc.cn/	2010, 2015, 2020
Natural geographic data	DEM	http://www.gscloud.cn/	2010, 2015, 2020
Socioeconomic data	Statistical Yearbook of County Construction in China	Yunyang：https://www.yunyang.gov.cn/bm_257/xtjj/ Wushan：http://www.cqws.gov.cn/xzfbm_73744/sfj_74450/ Badong：http://www.hbbd.gov.cn/xxgk/dfbmptlj/xz/xtjj/zc/ Fengjie：https://www.cqfj.gov.cn/bm_168/tjj/	2010, 2015, 2020
	Government Work Report	Yunyang：https://yunyang.gov.cn/ Wushan：http://www.cqws.gov.cn/ Badong：www.hbbd.gov.cn Fengjie：https://cqfj.gov.cn/	2010, 2015, 2020
	Annual Report on Environmental Quality	Yunyang：https://www.yunyang.gov.cn/bm_257/xsthjj/ Wushan：http://www.cqws.gov.cn/xzfbm_73744/sfj_74378/ Badong：http://www.hbbd.gov.cn/xxgk/dfbmptlj/xz/sthjjbdxfj/zc/ Fengjie：https://www.cqfj.gov.cn/bm_168/sthjj/	2010, 2015, 2020
	Statistical Yearbook	Yunyang：https://www.yunyang.gov.cn/zwgk_257/zfxxgkml/tjxx/ Wushan：http://www.cqws.gov.cn/xzfbm_73744/sfj_74450/zwgk_72016/fdzdgknr/tjxxgk/zcwj_371155/ Badong：http://www.hbbd.gov.cn/sj/tjnj/ Fengjie：https://www.cqfj.gov.cn/bm_168/tjj/zwgk_61835/zfxxgknb_61845/	2010, 2015, 2020
	Statistical Bulletin of National Economic and Social Development	Yunyang：https://www.yunyang.gov.cn/bm_257/xfzggw/ Wushan：http://www.cqws.gov.cn/xzfbm_73744/fzhggwyh/ Badong：http://www.hbbd.gov.cn/xxgk/dfbmptlj/xz/xfgj/zc/ Fengjie：https://www.cqfj.gov.cn/bm_168/fzhggwyh/	2010, 2015, 2020
	Geological Disaster Risk Assessment Report	Yunyang：https://www.yunyang.gov.cn/bm_257/xyjj/ Wushan：http://www.cqws.gov.cn/xzfbm_73744/fzhggwyh_74108/ Badong：http://www.hbbd.gov.cn/xxgk/dfbmptlj/xz/xyjglj/zc/ Fengjie：https://www.cqfj.gov.cn/bm_168/yjglj/	2010, 2015, 2020
	Soil and Water Conservation Bulletin	Yunyang：https://www.yunyang.gov.cn/bm_257/xslj/ Wushan：http://www.cqws.gov.cn/xzfbm_73744/fzhggwyh_74270/ Badong：http://www.hbbd.gov.cn/xxgk/dfbmptlj/xz/xslj/zc/ Fengjie：https://www.cqfj.gov.cn/bm_168/slj/	2010, 2015, 2020
	the 12th Five-Year Plan the 13th Five-Year Plan the 14th Five-Year Plan	Yunyang：https://www.yunyang.gov.cn/bm_257/xfzggw/ Wushan：http://www.cqws.gov.cn/xzfbm_73744/fzhggwyh/ Badong：http://www.hbbd.gov.cn/xxgk/dfbmptlj/xz/xfgj/zc/ Fengjie：https://www.cqfj.gov.cn/bm_168/fzhggwyh/	2010-2025
